# Supplementary material for: Impact of endovascular revascularization, pharmacotherapy, and supervised exercise therapy on long-term cardiovascular, cerebrovascular, mortality, and limb outcomes in patients with peripheral artery disease: a systematic review and network meta-analysis
Source: Front Med (Lausanne). 2026 Jul 1;13:1874951. doi: 10.3389/fmed.2026.1874951 (PMC13370290; doi:10.3389/fmed.2026.1874951)
Supplement: Supplementary file 2 [file Data_Sheet_2.ZIP]

Archive with 21 entries (20 files):
- Data/
- Data/ABI(League_Table).csv
- Data/ABI(SUCRA_Cumulative).csv
- Data/ABI(SUCRA_Probability).csv
- Data/ABI(SUCRA_Ranking).csv
- Data/amputation rate(League_Table).csv
- Data/amputation rate(SUCRA_Cumulative).csv
- Data/amputation rate(SUCRA_Probability).csv
- Data/amputation rate(SUCRA_Ranking).csv
- Data/Cardiovascular event(League_Table).csv
- Data/Cardiovascular event(SUCRA_Cumulative).csv
- Data/Cardiovascular event(SUCRA_Probability).csv
- Data/Cardiovascular event(SUCRA_Ranking).csv
- Data/cerebral infarction incident(League_Table).csv
- Data/cerebral infarction incident(SUCRA_Cumulative).csv
- Data/cerebral infarction incident(SUCRA_Probability).csv
- Data/cerebral infarction incident(SUCRA_Ranking).csv
- Data/Mortality rate(League_Table).csv
- Data/Mortality rate(SUCRA_Cumulative).csv
- Data/Mortality rate(SUCRA_Ranking).csv
- Data/Raw Data Extraction.xls
