# Supplementary material for: Impact of endovascular revascularization, pharmacotherapy, and supervised exercise therapy on long-term cardiovascular, cerebrovascular, mortality, and limb outcomes in patients with peripheral artery disease: a systematic review and network meta-analysis
Source: Front Med (Lausanne). 2026 Jul 1;13:1874951. doi: 10.3389/fmed.2026.1874951 (PMC13370290; doi:10.3389/fmed.2026.1874951)
Supplement: Supplementary file 2 [file Data_Sheet_2.ZIP › Data/ABI(League_Table).csv]

	ER_MT	ER_SET_MT	MT	SET_MT
ER_MT	ER_MT	0.050 (-0.202, 0.303)	-0.216 (-0.287, -0.144)	-0.010 (-0.197, 0.176)
ER_SET_MT	-0.050 (-0.303, 0.202)	ER_SET_MT	-0.265 (-0.527, -0.004)	-0.060 (-0.231, 0.111)
MT	0.216 (0.144, 0.287)	0.265 (0.004, 0.527)	MT	0.206 (0.005, 0.404)
SET_MT	0.010 (-0.176, 0.197)	0.060 (-0.111, 0.231)	-0.206 (-0.404, -0.005)	SET_MT
