# Supplementary material for: Impact of endovascular revascularization, pharmacotherapy, and supervised exercise therapy on long-term cardiovascular, cerebrovascular, mortality, and limb outcomes in patients with peripheral artery disease: a systematic review and network meta-analysis
Source: Front Med (Lausanne). 2026 Jul 1;13:1874951. doi: 10.3389/fmed.2026.1874951 (PMC13370290; doi:10.3389/fmed.2026.1874951)
Supplement: Supplementary file 2 [file Data_Sheet_2.ZIP › Data/ABI(SUCRA_Cumulative).csv]

	rank	trt	prob	cumprob
1	1	ER+MT	28.96	28.96
2	2	ER+MT	30.08	59.04
3	3	ER+MT	40.96	100
4	4	ER+MT	0	100
5	1	ER+SET+MT	62.15	62.15
6	2	ER+SET+MT	23.26	85.41
7	3	ER+SET+MT	12.55	97.96
8	4	ER+SET+MT	2.04	100
9	1	MT	0	0
10	2	MT	1.13	1.13
11	3	MT	2.56	3.69
12	4	MT	96.31	100
13	1	SET+MT	8.88	8.88
14	2	SET+MT	45.53	54.41
15	3	SET+MT	43.94	98.35
16	4	SET+MT	1.65	100
