# Supplementary material for: Impact of endovascular revascularization, pharmacotherapy, and supervised exercise therapy on long-term cardiovascular, cerebrovascular, mortality, and limb outcomes in patients with peripheral artery disease: a systematic review and network meta-analysis
Source: Front Med (Lausanne). 2026 Jul 1;13:1874951. doi: 10.3389/fmed.2026.1874951 (PMC13370290; doi:10.3389/fmed.2026.1874951)
Supplement: Supplementary file 2 [file Data_Sheet_2.ZIP › Data/ABI(SUCRA_Probability).csv]

	rank	ER+MT	ER+SET+MT	MT	SET+MT
1	1	28.96	62.15	0	8.88
2	2	59.04	85.41	1.13	54.41
3	3	100	97.96	3.69	98.35
4	4	100	100	100	100
5	SUCRA	62.67	81.84	1.61	53.88
