# Supplementary material for: Impact of endovascular revascularization, pharmacotherapy, and supervised exercise therapy on long-term cardiovascular, cerebrovascular, mortality, and limb outcomes in patients with peripheral artery disease: a systematic review and network meta-analysis
Source: Front Med (Lausanne). 2026 Jul 1;13:1874951. doi: 10.3389/fmed.2026.1874951 (PMC13370290; doi:10.3389/fmed.2026.1874951)
Supplement: Supplementary file 2 [file Data_Sheet_2.ZIP › Data/amputation rate(League_Table).csv]

	ER_MT	ER_SET_MT	MT	SET_MT
ER_MT	ER_MT	1.885 (0.070, 94.009)	4.035 (2.293, 7.618)	0.699 (0.106, 3.823)
ER_SET_MT	0.531 (0.011, 14.294)	ER_SET_MT	2.150 (0.040, 60.170)	0.376 (0.010, 5.552)
MT	0.248 (0.131, 0.436)	0.465 (0.017, 24.981)	MT	0.173 (0.023, 1.021)
SET_MT	1.431 (0.262, 9.470)	2.658 (0.180, 95.410)	5.768 (0.979, 42.934)	SET_MT
