# Supplementary material for: Impact of endovascular revascularization, pharmacotherapy, and supervised exercise therapy on long-term cardiovascular, cerebrovascular, mortality, and limb outcomes in patients with peripheral artery disease: a systematic review and network meta-analysis
Source: Front Med (Lausanne). 2026 Jul 1;13:1874951. doi: 10.3389/fmed.2026.1874951 (PMC13370290; doi:10.3389/fmed.2026.1874951)
Supplement: Supplementary file 2 [file Data_Sheet_2.ZIP › Data/amputation rate(SUCRA_Cumulative).csv]

	rank	trt	prob	cumprob
1	1	ER+MT	27.98	27.98
2	2	ER+MT	40.78	68.76
3	3	ER+MT	31.24	100
4	4	ER+MT	0	100
5	1	ER+SET+MT	21.5	21.5
6	2	ER+SET+MT	17.74	39.24
7	3	ER+SET+MT	29.58	68.82
8	4	ER+SET+MT	31.18	100
9	1	MT	0	0
10	2	MT	1.73	1.73
11	3	MT	29.99	31.72
12	4	MT	68.28	100
13	1	SET+MT	50.52	50.52
14	2	SET+MT	39.75	90.27
15	3	SET+MT	9.19	99.46
16	4	SET+MT	0.55	100.01
