# Supplementary material for: Impact of endovascular revascularization, pharmacotherapy, and supervised exercise therapy on long-term cardiovascular, cerebrovascular, mortality, and limb outcomes in patients with peripheral artery disease: a systematic review and network meta-analysis
Source: Front Med (Lausanne). 2026 Jul 1;13:1874951. doi: 10.3389/fmed.2026.1874951 (PMC13370290; doi:10.3389/fmed.2026.1874951)
Supplement: Supplementary file 2 [file Data_Sheet_2.ZIP › Data/amputation rate(SUCRA_Probability).csv]

	rank	ER+MT	ER+SET+MT	MT	SET+MT
1	1	27.98	21.5	0	50.52
2	2	68.76	39.24	1.73	90.27
3	3	100	68.82	31.72	99.46
4	4	100	100	100	100.01
5	SUCRA	65.58	43.19	11.15	80.08
