# Supplementary material for: Impact of endovascular revascularization, pharmacotherapy, and supervised exercise therapy on long-term cardiovascular, cerebrovascular, mortality, and limb outcomes in patients with peripheral artery disease: a systematic review and network meta-analysis
Source: Front Med (Lausanne). 2026 Jul 1;13:1874951. doi: 10.3389/fmed.2026.1874951 (PMC13370290; doi:10.3389/fmed.2026.1874951)
Supplement: Supplementary file 2 [file Data_Sheet_2.ZIP › Data/Cardiovascular event(League_Table).csv]

	ER_MT	MT	SET_MT
ER_MT	ER_MT	2.890 (1.183, 7.892)	1.060 (0.241, 4.841)
MT	0.346 (0.127, 0.845)	MT	0.364 (0.062, 2.138)
SET_MT	0.943 (0.207, 4.146)	2.747 (0.468, 16.151)	SET_MT
