# Supplementary material for: Impact of endovascular revascularization, pharmacotherapy, and supervised exercise therapy on long-term cardiovascular, cerebrovascular, mortality, and limb outcomes in patients with peripheral artery disease: a systematic review and network meta-analysis
Source: Front Med (Lausanne). 2026 Jul 1;13:1874951. doi: 10.3389/fmed.2026.1874951 (PMC13370290; doi:10.3389/fmed.2026.1874951)
Supplement: Supplementary file 2 [file Data_Sheet_2.ZIP › Data/Cardiovascular event(SUCRA_Cumulative).csv]

	rank	trt	prob	cumprob
1	1	ER+MT	54.18	54.18
2	2	ER+MT	45.64	99.82
3	3	ER+MT	0.18	100
4	1	MT	0.26	0.26
5	2	MT	8.3	8.56
6	3	MT	91.44	100
7	1	SET+MT	45.56	45.56
8	2	SET+MT	46.06	91.62
9	3	SET+MT	8.39	100.01
