# Supplementary material for: Impact of endovascular revascularization, pharmacotherapy, and supervised exercise therapy on long-term cardiovascular, cerebrovascular, mortality, and limb outcomes in patients with peripheral artery disease: a systematic review and network meta-analysis
Source: Front Med (Lausanne). 2026 Jul 1;13:1874951. doi: 10.3389/fmed.2026.1874951 (PMC13370290; doi:10.3389/fmed.2026.1874951)
Supplement: Supplementary file 2 [file Data_Sheet_2.ZIP › Data/Cardiovascular event(SUCRA_Probability).csv]

	rank	ER+MT	MT	SET+MT
1	1	54.18	0.26	45.56
2	2	99.82	8.56	91.62
3	3	100	100	100.01
4	SUCRA	77	4.41	68.59
