# Supplementary material for: Impact of endovascular revascularization, pharmacotherapy, and supervised exercise therapy on long-term cardiovascular, cerebrovascular, mortality, and limb outcomes in patients with peripheral artery disease: a systematic review and network meta-analysis
Source: Front Med (Lausanne). 2026 Jul 1;13:1874951. doi: 10.3389/fmed.2026.1874951 (PMC13370290; doi:10.3389/fmed.2026.1874951)
Supplement: Supplementary file 2 [file Data_Sheet_2.ZIP › Data/cerebral infarction incident(League_Table).csv]

	ER_MT	MT	SET_MT
ER_MT	ER_MT	4.414 (1.764, 11.012)	1.425 (0.213, 10.108)
MT	0.227 (0.091, 0.567)	MT	0.321 (0.039, 2.841)
SET_MT	0.702 (0.099, 4.703)	3.112 (0.352, 25.497)	SET_MT
