# Supplementary material for: Impact of endovascular revascularization, pharmacotherapy, and supervised exercise therapy on long-term cardiovascular, cerebrovascular, mortality, and limb outcomes in patients with peripheral artery disease: a systematic review and network meta-analysis
Source: Front Med (Lausanne). 2026 Jul 1;13:1874951. doi: 10.3389/fmed.2026.1874951 (PMC13370290; doi:10.3389/fmed.2026.1874951)
Supplement: Supplementary file 2 [file Data_Sheet_2.ZIP › Data/cerebral infarction incident(SUCRA_Cumulative).csv]

	rank	trt	prob	cumprob
1	1	ER+MT	69.34	69.34
2	2	ER+MT	30.66	100
3	3	ER+MT	0	100
4	1	MT	0	0
5	2	MT	6.97	6.97
6	3	MT	93.03	100
7	1	SET+MT	30.66	30.66
8	2	SET+MT	62.38	93.04
9	3	SET+MT	6.97	100.01
