# Supplementary material for: Impact of endovascular revascularization, pharmacotherapy, and supervised exercise therapy on long-term cardiovascular, cerebrovascular, mortality, and limb outcomes in patients with peripheral artery disease: a systematic review and network meta-analysis
Source: Front Med (Lausanne). 2026 Jul 1;13:1874951. doi: 10.3389/fmed.2026.1874951 (PMC13370290; doi:10.3389/fmed.2026.1874951)
Supplement: Supplementary file 2 [file Data_Sheet_2.ZIP › Data/cerebral infarction incident(SUCRA_Ranking).csv]

trt	SUCRA
ER+MT	84.67
SET+MT	61.85
MT	3.48
