# Supplementary material for: Impact of endovascular revascularization, pharmacotherapy, and supervised exercise therapy on long-term cardiovascular, cerebrovascular, mortality, and limb outcomes in patients with peripheral artery disease: a systematic review and network meta-analysis
Source: Front Med (Lausanne). 2026 Jul 1;13:1874951. doi: 10.3389/fmed.2026.1874951 (PMC13370290; doi:10.3389/fmed.2026.1874951)
Supplement: Supplementary file 2 [file Data_Sheet_2.ZIP › Data/Mortality rate(League_Table).csv]

	ER_MT	ER_SET_MT	MT	SET_MT
ER_MT	ER_MT	0.318 (0.065, 1.510)	2.482 (1.300, 5.148)	0.912 (0.375, 2.246)
ER_SET_MT	3.149 (0.662, 15.497)	ER_SET_MT	7.811 (1.504, 46.188)	2.861 (0.801, 10.759)
MT	0.403 (0.194, 0.769)	0.128 (0.022, 0.665)	MT	0.369 (0.114, 1.081)
SET_MT	1.097 (0.445, 2.665)	0.350 (0.093, 1.249)	2.710 (0.925, 8.785)	SET_MT
