# Supplementary material for: Impact of endovascular revascularization, pharmacotherapy, and supervised exercise therapy on long-term cardiovascular, cerebrovascular, mortality, and limb outcomes in patients with peripheral artery disease: a systematic review and network meta-analysis
Source: Front Med (Lausanne). 2026 Jul 1;13:1874951. doi: 10.3389/fmed.2026.1874951 (PMC13370290; doi:10.3389/fmed.2026.1874951)
Supplement: Supplementary file 2 [file Data_Sheet_2.ZIP › Data/Mortality rate(SUCRA_Cumulative).csv]

	rank	trt	prob	cumprob
1	1	ER+MT	0.66	0.66
2	2	ER+MT	34.4	35.06
3	3	ER+MT	64.87	99.93
4	4	ER+MT	0.07	100
5	1	ER+SET+MT	99.12	99.12
6	2	ER+SET+MT	0.69	99.81
7	3	ER+SET+MT	0.18	99.99
8	4	ER+SET+MT	0.01	100
9	1	MT	0	0
10	2	MT	0.04	0.04
11	3	MT	0.62	0.66
12	4	MT	99.34	100
13	1	SET+MT	0.22	0.22
14	2	SET+MT	64.86	65.08
15	3	SET+MT	34.33	99.41
16	4	SET+MT	0.59	100
