# Supplementary material for: Impact of endovascular revascularization, pharmacotherapy, and supervised exercise therapy on long-term cardiovascular, cerebrovascular, mortality, and limb outcomes in patients with peripheral artery disease: a systematic review and network meta-analysis
Source: Front Med (Lausanne). 2026 Jul 1;13:1874951. doi: 10.3389/fmed.2026.1874951 (PMC13370290; doi:10.3389/fmed.2026.1874951)
Supplement: Supplementary file 2 [file Data_Sheet_2.ZIP › Data/Raw Data Extraction.xls]

## Sheet: ABI
study	treatment	mean	sd	samplesize
F Fakhry2013	ER+MT	0.21	0.26	75
F Fakhry2013	SET+MT	0.2	0.26	75
Kong YJ2014	ER+MT	0.28	0.21	78
Kong YJ2014	MT	0.09	0.17	78
Hu HL2017	ER+MT	0.44	0.1	51
Hu HL2017	MT	0.14	0.09	51
Li LH2017	ER+MT	0.06	0.18	115
Li LH2017	MT	-0.08	0.21	65
Zhang J2018	ER+MT	0.17	0.29	30
Zhang J2018	MT	-0.08	0.24	30
Jiao XP2019	ER+MT	0.13	0.22	39
Jiao XP2019	MT	-0.02	0.18	39
Wu JH2020	ER+MT	0.17	0.23	30
Wu JH2020	MT	-0.08	0.24	30
Sanne Klaphake2022	ER+SET+MT	0.19	0.11	106
Sanne Klaphake2022	SET+MT	0.13	0.11	106
Liu HN2022	ER+MT	0.17	0.26	30
Liu HN2022	MT	-0.07	0.25	30

## Sheet: Amputation
study	treatment	event	total
F Fakhry2013	ER+MT	3	75
F Fakhry2013	SET+MT	2	75
Kong YJ2014	ER+MT	1	78
Kong YJ2014	MT	11	78
Liang WM2015	ER+MT	2	41
Liang WM2015	MT	5	41
Li LH2017	ER+MT	6	115
Li LH2017	MT	7	65
Dong XZ2017	ER+MT	2	45
Dong XZ2017	MT	8	45
Zhang J2018	ER+MT	1	30
Zhang J2018	MT	5	30
Zhang DD2018	ER+MT	1	34
Zhang DD2018	MT	4	34
Jiao XP2019	ER+MT	1	39
Jiao XP2019	MT	3	39
Wu JH2020	ER+MT	2	30
Wu JH2020	MT	7	30
Dong JQ2015	ER+MT	5	90
Dong JQ2015	MT	17	90
Mark J W Koelemay2022	ER+MT	1	115
Mark J W Koelemay2022	SET+MT	1	127
Sanne Klaphake2022	ER+SET+MT	2	106
Sanne Klaphake2022	SET+MT	1	106
Liu HN2022	ER+MT	1	31
Liu HN2022	MT	2	30
Thordur Gunnarsson2023	ER+MT	1	48
Thordur Gunnarsson2023	MT	1	52

## Sheet: Cerebral infarction
study	treatment	event	total
Kong YJ 2014	ER+MT	3	78
Kong YJ 2014	MT	3	78
Liang WM 2015	ER+MT	3	41
Liang WM 2015	MT	7	41
Li LH 2017	ER+MT	5	115
Li LH 2017	MT	16	65
Zhang J 2018	ER+MT	1	30
Zhang J 2018	MT	3	30
Zhang DD 2018	ER+MT	1	34
Zhang DD 2018	MT	4	34
Jiao XP 2019	ER+MT	3	39
Jiao XP 2019	MT	1	39
Wu JH 2020	ER+MT	1	30
Wu JH 2020	MT	4	30
Mark J W Koelemay2022	ER+MT	4	114
Mark J W Koelemay2022	SET+MT	6	126
Liu HN 2022	ER+MT	2	30
Liu HN 2022	MT	4	30

## Sheet: Death
study	treatment	event	total
F Fakhry2013	ER+MT	15	75
F Fakhry2013	SET+MT	17	75
Kong YJ 2014	ER+MT	2	78
Kong YJ 2014	MT	3	78
Liang WM 2015	ER+MT	1	42
Liang WM 2015	MT	3	41
Hu HL2017	ER+MT	1	51
Hu HL2017	MT	7	51
Li LH 2017	ER+MT	3	115
Li LH 2017	MT	5	65
Zhang J 2018	ER+MT	1	30
Zhang J 2018	MT	3	30
Zhang DD 2018	ER+MT	1	35
Zhang DD 2018	MT	2	34
Jiao XP 2019	ER+MT	1	39
Jiao XP 2019	MT	3	39
Wu JH 2020	ER+MT	1	30
Wu JH 2020	MT	4	30
Mark J W Koelemay2022	ER+MT	20	114
Mark J W Koelemay2022	SET+MT	17	126
Sanne Klaphake2022	ER+SET+MT	10	106
Sanne Klaphake2022	SET+MT	24	106
Liu HN 2022	ER+MT	1	31
Liu HN 2022	MT	1	30
Thordur Gunnarsson2023	ER+MT	7	48
Thordur Gunnarsson2023	MT	8	52

## Sheet: Cardiovascular event
study	treatment	event	total
Kong YJ 2014	ER+MT	4	78
Kong YJ 2014	MT	10	78
Liang WM 2015	ER+MT	2	41
Liang WM 2015	MT	5	41
Zhang J 2018	ER+MT	1	30
Zhang J 2018	MT	2	30
Jiao XP 2019	ER+MT	2	39
Jiao XP 2019	MT	1	39
Wu JH 2020	ER+MT	1	31
Wu JH 2020	MT	3	30
Mark J W Koelemay2022	ER+MT	6	114
Mark J W Koelemay2022	SET+MT	7	126
Liu HN 2022	ER+MT	1	30
Liu HN 2022	MT	3	30
