# Supplementary material for: Impact of endovascular revascularization, pharmacotherapy, and supervised exercise therapy on long-term cardiovascular, cerebrovascular, mortality, and limb outcomes in patients with peripheral artery disease: a systematic review and network meta-analysis
Source: Front Med (Lausanne). 2026 Jul 1;13:1874951. doi: 10.3389/fmed.2026.1874951 (PMC13370290; doi:10.3389/fmed.2026.1874951)
Supplement: Supplementary file 3 [file Data_Sheet_3.ZIP]

Archive with 34 entries (32 files):
- Figure/
- Figure/Figure 1.tif
- Figure/Figure 10.tif
- Figure/Figure 11.tif
- Figure/Figure 12.tif
- Figure/Figure 13.tif
- Figure/Figure 14.tif
- Figure/Figure 15.tif
- Figure/Figure 16.tif
- Figure/Figure 17.tif
- Figure/Figure 18.tif
- Figure/Figure 19.tif
- Figure/Figure 2.tif
- Figure/Figure 20.tif
- Figure/Figure 21.tif
- Figure/Figure 22.tif
- Figure/Figure 23.tif
- Figure/Figure 24.tif
- Figure/Figure 25.tif
- Figure/Figure 26.tif
- Figure/Figure 27.tif
- Figure/Figure 3.tif
- Figure/Figure 4.tif
- Figure/Figure 5.tif
- Figure/Figure 6.tif
- Figure/Figure 7.tif
- Figure/Figure 8.tif
- Figure/Figure 9.tif
- Table/
- Table/Table 2.tif
- Table/Table 3.tif
- Table/Table 4.tif
- Table/Table 5.tif
- Table/Table 6.tif
